# Supplementary material for: The Algerian Chapter of SARS-CoV-2 Pandemic: An Evolutionary, Genetic, and Epidemiological Prospect
Source: Viruses. 2021 Aug 2;13(8):1525. doi: 10.3390/v13081525 (PMC8402747; doi:10.3390/v13081525)
Supplement: Supplementary file 1 [file viruses-13-01525-s001.zip]

Archive with 7 entries (6 files):
- Fig S1.pdf
- __MACOSX/
- __MACOSX/._Fig S1.pdf
- Table S1.pdf
- __MACOSX/._Table S1.pdf
- Table S2.xlsx
- __MACOSX/._Table S2.xlsx
