# Supplementary material for: The Algerian Chapter of SARS-CoV-2 Pandemic: An Evolutionary, Genetic, and Epidemiological Prospect
Source: Viruses. 2021 Aug 2;13(8):1525. doi: 10.3390/v13081525 (PMC8402747; doi:10.3390/v13081525)
Supplement: Supplementary file 1 [file viruses-13-01525-s001.zip › Table S2.xlsx]

## Sheet: Table S2
NSP12 replacement A130V (G=64, M=1.85) *
Hanada grouping scheme	Radical replacement	A residue group	V residue group
Polarity & Volume	Radical	Neutral and small	Nonpolar and relatively small
Charge & Aromaticity	Conservative	Neutral and no aromaticity	Neutral and no aromaticity
Charge & Polarity	Conservative	No polarity	No polarity
NSP3 replacement E681D (G=45, M=0.90) *
Hanada grouping scheme	Radical replacement	E residue group	D residue group
Polarity & Volume	Conservative	Polar and relatively small	Polar and relatively small
Charge & Aromaticity	Conservative	Acidic	Acidic
Charge & Polarity	Conservative	Acidic and polarity	Acidic and polarity
ORF 3a replacement A23T (G=58, M=0.90) *
Hanada grouping scheme	Radical replacement	A residue group	T residue group
Polarity & Volume	Conservative	Neutral and small	Neutral and small
Charge & Aromaticity	Conservative	Neutral and no aromaticity	Neutral and no aromaticity
Charge & Polarity	Conservative	No polarity	Neutral and polarity
NSP12 replacement N874H (G=68, M=1.2) *
Hanada grouping scheme	Radical replacement	N residue group	H residue group
Polarity & Volume	Radical	Polar and relatively small	Polar and relatively large
Charge & Aromaticity	Radical	Neutral and no aromaticity	Basic
Charge & Polarity	Radical	Neutral and polarity	Basic and polarity
NSP14 replacement H26Y (G=83, M=2.27) *
Hanada grouping scheme	Radical replacement	N residue group	H residue group
Polarity & Volume	Radical	Polar and relatively large	Nonpolar and relatively large
Charge & Aromaticity	Radical	Basic	Neutral and aromaticity
Charge & Polarity	Radical	Basic and polarity	Neutral and polarity
E replacement L73F (G=22, M=0.63) *
Hanada grouping scheme	Radical replacement	N residue group	H residue group
Polarity & Volume	Radical	Nonpolar and relatively small	Nonpolar and relatively large
Charge & Aromaticity	Radical	Neutral and no aromaticity	Neutral and aromaticity
Charge & Polarity	Conservative	No polarity	No polarity
